# Supplementary material for: Bacillus subtilis forms twisted cells with cell wall integrity defects upon removal of the molecular chaperones DnaK and trigger factor
Source: Front Microbiol. 2023 Jan 16;13:988768. doi: 10.3389/fmicb.2022.988768 (PMC9886141; doi:10.3389/fmicb.2022.988768)
Supplement: Supplementary file 2 [file Table_2.XLSX]

## Sheet: Sheet1
Supplementary Table 2. Quantitative image analysis of filamentation and twists
*Apart from the stated genotypes, all four strains contain the Pconst-yfp fluorescent construct. The presence of this construct allowed segmentation within chains. Analysis was done manually.
**A filament is defined here as a chain of more than 5 cells. Percentage of filamentation is calculated as the ratio of the number of cells forming filaments to the total number of cells.
*** Percentage of twists is calculated as the ratio of the number of cells forming twists to the total number of cells
Strain*	Total number of analyzed cells	Number of cells forming filaments**	Number of cells forming twists	Percentage of filamentation (%)**	Percentage of twists (%)***
LUW1153 (wild-type)	200	0	0	0	0
LUW1197 (ΔdnaK)	200	0	0	0	0
LUW1198 (Δtig)	200	12	0	6	0
LUW1199 (ΔdnaK Δtig)	200	191	55	95.5	27.5
