# Supplementary material for: Bacillus subtilis forms twisted cells with cell wall integrity defects upon removal of the molecular chaperones DnaK and trigger factor
Source: Front Microbiol. 2023 Jan 16;13:988768. doi: 10.3389/fmicb.2022.988768 (PMC9886141; doi:10.3389/fmicb.2022.988768)
Supplement: Supplementary file 3 [file Table_3.XLSX]

## Sheet: Sheet1
Supplementary Table 3. Sporulation frequencies (liquid cultures)
Sporulation frequencies were determined by dividing the spore count by the viable count. Each strain was grown in NSMPG cultures in triplicates. Shown on the table is the mean sporulation frequency of each set of triplicates.
Strain	Viable count (cells/ml)	Spore count (cells/ml)	Sporulation frequency (%)
1A1	4.79x108	3.95x108	82.3
	4.47x108	3.48x108	77.9
	4.33x108	3.66x108	84.6
LUW876	3.67x108	3.24x108	88.4
	3.74x108	3.23x108	86.4
	3.61x108	3.05x108	84.7
LUW901	2.97x108	1.95x108	65.7
	3.37x108	1.91x108	56.7
	3.24x108	1.86x108	57.4
LUW878	8.52x107	2.70x107	31.7
	7.50x107	1.80x107	24.0
	8.82x107	2.82x107	32.0
