# Supplementary material for: Bacillus subtilis forms twisted cells with cell wall integrity defects upon removal of the molecular chaperones DnaK and trigger factor
Source: Front Microbiol. 2023 Jan 16;13:988768. doi: 10.3389/fmicb.2022.988768 (PMC9886141; doi:10.3389/fmicb.2022.988768)
Supplement: Supplementary file 4 [file Table_4.XLSX]

## Sheet: Sheet1
Supplementary Table 4. Percentage of spores in the population (on agar plates)
Cells were grown on NSMP plates at 30°C. After ten days of incubation, scrapped material from plates was imaged with phase contrast microscopy. Different frames were analysed per each strain (with around 1000 total analyzed cells per strain).
The number of spores and the number of vegetative cells were obtained by using MicrobeJ (Ducret et al., 2016).
Strain	Number of spores	Number of vegetative cells	Total number of cells	Percentage of spores in the population	Total number of analyzed cells (accounting all frames)	Mean percentage of spores in the population	Standard deviation
1A1 (frame 1)	141	60	201	70.1493	1082	73.972	2.7089
1A1 (frame 2)	426	137	563	75.6661
1A1 (frame 3)	242	76	318	76.1006
LUW876 (frame 1)	149	105	254	58.6614	1078	63.9267	3.88881
LUW876 (frame 2)	136	99	235	57.8723
LUW876 (frame 3)	248	125	373	66.4879
LUW876 (frame 4)	157	59	216	72.6852
LUW901 (frame 1)	111	28	139	79.8561	1036	80.5494	2.53967
LUW901 (frame 2)	207	54	261	79.3103
LUW901 (frame 3)	341	61	402	84.8259
LUW901 (frame 4)	183	51	234	78.2051
LUW878 (frame 1)	54	227	281	19.2171	1019	17.0118	1.6776
LUW878 (frame 2)	40	224	264	15.1515
LUW878 (frame 3)	79	395	474	16.6667
