# Supplementary material for: Bacillus subtilis forms twisted cells with cell wall integrity defects upon removal of the molecular chaperones DnaK and trigger factor
Source: Front Microbiol. 2023 Jan 16;13:988768. doi: 10.3389/fmicb.2022.988768 (PMC9886141; doi:10.3389/fmicb.2022.988768)
Supplement: Supplementary file 5 [file Table_5.XLSX]

## Sheet: Sheet1
Supplementary Table 5. Minimal inhibitory concentrations (MIC)
*MIC values were determined from biological duplicates. Note that when a range of values is given, the MIC values varied between replicates.
Strain	D-cycloserine MIC (µg ml -1)*	Vancomycin MIC (µg ml -1)*
1A1 (wild-type)	120	0.25
LUW876 (ΔdnaK)	80	0.25
LUW901 (Δtig)	120	0.25
LUW878 (ΔdnaK Δtig)	40	0.15 - 0.2
