# Supplementary material for: Bacillus subtilis forms twisted cells with cell wall integrity defects upon removal of the molecular chaperones DnaK and trigger factor
Source: Front Microbiol. 2023 Jan 16;13:988768. doi: 10.3389/fmicb.2022.988768 (PMC9886141; doi:10.3389/fmicb.2022.988768)
Supplement: Supplementary file 6 [file Data_Sheet_1.XLSX]

## Sheet: Raw data
Mean fluorescence intensity values of the four indicated strains expressing the Phag-gfp reporter of motility. Each value corresponds to one cell. Values were calculated by MicrobeJ (Ducret et al., 2016).
LUW1155 (WT)	LUW1179 (ΔdnaK)	LUW1180 (Δtig)	LUW1188 (ΔdnaK Δtig)
506.58243	164.17612	486.74753	402.16785
286.95694	378.10843	175.62549	202.26831
390.41473	163.04051	1031.0441	173.87593
769.2424	409.83902	169.10341	180.42392
736.38513	183.39967	377.66394	178.16649
431.7251	491.0068	1553.6881	172.59647
539.3631	359.91824	492.54266	141.96196
180.0163	138.9135	480.2139	206.91705
362.46048	514.63635	346.1355	227.19882
334.58432	203.16275	459.1998	305.4729
153.45125	572.8343	367.95456	543.8056
270.5766	1359.2994	469.7913	158.47002
459.55063	338.68823	473.0725	186.0318
529.0462	348.9064	978.9656	155.63805
226.90973	172.23013	1338.1083	159.93912
538.23785	197.24655	255.38574	195.28343
750.8358	353.03647	792.758	389.75394
717.08923	281.11304	719.9695	139.26785
158.4014	449.5592	215.02289	484.45642
220.96954	516.2354	238.54001	171.83458
338.4148	206.24474	478.47025	207.23924
412.62854	685.2734	692.2302	216.18048
568.0229	272.19028	952.93835	165.77858
162.70375	260.65112	507.57605	201.3699
520.71387	233.89023	513.01135	156.84421
731.00714	395.91794	990.3837	879.523
968.3619	245.60652	140.10861	863.2854
671.7126	349.45636	396.65134	164.65802
168.29514	161.38776	371.69028	162.52113
428.80103	152.35173	437.65454	201.85715
310.2451	325.81384	646.6144	198.02835
551.80493	160.8769	516.14526	196.7575
469.88437	326.2257	158.59818	436.2602
401.3379	211.33405	1358.2668	227.87311
449.19254	147.31038	416.56656	147.38239
413.52438	868.691	497.69485	172.2178
162.44019	141.22874	265.13123	190.14537
181.81529	918.1719	196.36115	181.79785
402.12094	191.0706	175.84097	201.9937
316.62335	141.85475	829.8857	239.4614
815.1288	163.68184	538.85803	195.07024
263.9729	152.35558	580.3812	179.58539
415.80856	502.8417	228.15872	259.827
418.80847	699.43256	643.27734	158.31026
820.8047	265.1669	192.83586	222.30919
590.81323	159.5791	154.04947	171.56992
322.8206	399.5537	142.13287	177.65633
447.42856	421.31534	395.22803	158.85095
580.27765	322.932	301.47366	216.42006
448.45593	165.79832	694.25397	169.0794
527.977	174.2909	181.21404	165.38672
635.51874	1091.3329	627.9688	213.53418
623.98975	250.35445	166.01797	172.00589
785.4551	171.58408	157.45943	204.0996
348.39432	215.49414	157.15344	157.267
316.13098	251.56946	146.43385	190.80661
552.24554	362.2435	257.0499	187.9209
1064.5178	340.32233	465.88983	155.10988
179.30785	243.41042	462.37476	172.86281
276.37524	240.39047	849.5	209.14453
486.41925	240.9328	391.25388	230.41599
219.90292	664.5058	161.1193	1628.9231
253.62044	191.50198	155.78995	192.54263
773.27057	198.93994	167.63637	709.1591
161.0303	154.01967	789.7228	712.3753
401.89764	185.85225	654.5709	1166.8313
142.55032	271.84845	456.82123	296.9547
433.33167	303.5119	812.1517	159.23242
220.61429	185.52463	653.47	266.86578
349.69556	314.43137	841.91833	210.79361
229.76814	229.216	312.28302	158.01875
338.05685	278.81613	179.6684	203.18835
371.2707	476.08377	265.26306	182.87
468.2313	445.55704	292.7335	407.27274
439.136	419.89435	445.24738	156.99088
429.15375	190.86731	191.3458	146.69199
377.54065	358.34464	264.25433	249.76894
195.43777	461.33957	665.9214	351.67474
426.2026	182.51375	1066.2166	159.3214
350.67166	492.8456	475.3409	157.46104
473.33524	353.4137	1087.1731	154.12186
244.34076	280.84265	452.12946	149.49939
295.25027	172.58554	667.55493	152.92673
704.4461	250.55295	272.9532	174.12335
239.31908	181.01054	495.71487	166.0679
204.96599	163.63275	616.66254	161.33803
606.7442	156.90305	437.17194	210.79224
307.83832	273.2932	230.35922	270.7716
727.8918	335.32233	519.5093	254.65474
382.1441	994.09033	362.89536	157.23349
707.24536	172.19789	388.6826	153.00931
590.94	337.7504		139.93202
364.31848	724.14575		152.48561
268.36014	337.39627		149.86163
482.19418	316.48285		146.11676
962.31964	147.8384		190.98572
307.86465	1028.5305		603.2764
706.2271	747.63385		149.24954
613.4651	160.76324		226.36568
343.3393	199.96556		192.50438
248.46007	475.82626		217.29582
339.21118	537.2074		202.46089
131.18599	467.1111		169.84775
543.95013	679.13855		163.23936
242.5562	227.21841		362.3693
169.70233	300.0448		180.049
501.41394	226.63708		642.7213
220.89655	661.25366		861.2004
464.21515	234.32019		274.8933
1188.0116	374.4491		230.52246
445.19446	165.75456		261.74686
558.69525	197.18112		175.66905
280.5346	187.78717		201.46016
147.72318	215.06778		204.27081
475.7518	164.24773		170.70784
293.97845	234.0565		463.53293
1056.0964	424.8405		510.67096
365.4923	382.2855		168.7831
320.32947	138.29509		224.26532
534.63354	157.0083		187.14636
415.9466	464.40482		693.2074
389.58423	566.5328		1469.6467
388.2857	314.90704		188.26517
1032.917	196.80826		522.3939
384.48288	281.0723		175.38672
376.82455	192.78818
608.52734	333.62036
570.5973	263.9363
1117.3402	285.14032
431.602	196.75066
204.81207	545.8757
173.85657	198.16624
324.6512	192.40125
1228.0825	629.83276
400.85837	463.2493
321.97168	240.94017
388.53458	166.71968
336.65878	329.97122
465.1808	173.17976
270.07523	294.86798
310.3344	682.8641
277.60776	318.31232
331.9012	239.038
301.3508	205.5988
369.1621	432.30743
731.0518	202.13333
354.97202	158.62817
270.04636	137.43211
360.8996	323.8818
330.34805	195.28444
675.5125	388.36957
702.2844	220.65314
346.5156	404.15384
263.62177	455.87256
267.8415	243.66106
328.66382	140.66824
398.06848	326.7099
758.0943	140.00801
253.11249	402.26724
392.84225	262.95
186.31496	928.3171
432.74612	657.7922
375.4806	704.3617
352.139	222.78204
352.14624	171.61473
133.64957	380.45352
946.0846	274.46732
150.41043	285.86957
296.61124	197.62851
287.4857	215.27008
567.6396	180.75052
518.5034	1229.4071
645.3448	154.67987
	184.27415
	1069.7361
	729.13617
	151.73347
	168.02095
	442.9576
	342.19073
	168.4499
	759.7065
	186.97792
	243.27559
	137.65154
	461.64127
	148.73909
	298.1119
	213.07988
	135.5808
	314.6253
	168.42647
	154.98755
	194.80328
	195.80894
	148.05159
	772.9957
	968.0949
	200.09813
	379.47052
	688.4784
	221.0742
	169.79536
	162.34706
	364.6362
	711.2381
	154.34729
	203.0902
	190.88495
	229.20879
	232.37395
	512.548
	414.41498
	172.49774
	377.6875
	382.21283
	210.81795
	215.0644
	153.3241
	217.37985
	265.59958
	231.12393
	504.74854
	1291.8235
	209.15523
	478.02097
	224.21887
	285.9344
	456.28613
	133.72456
	157.38802
	220.57043
	703.9992
	170.727
	484.9341
	1048.2346
	171.75667
	163.74286
	466.2324
	142.73077
	135.96075
	927.45953
	409.3797
	179.62585
	135.64426
	335.2606
	454.88397
	189.03452
	414.5263
	157.25626
	295.61792
	134.49738
	805.1298
	174.46645
	227.45
	562.0139
	457.18417
	576.635
	202.49536
	683.39734
	165.20752
	211.13089
	201.25621
	182.04741
	383.07535
	138.25241
	405.85504

## Sheet: Statistics
Pairwise comparisons with the Mann-Whitney test (two-tailed, significance level of 0.01)
*p-values are obtained by comparing Group 1 and 2. **Obtained p-values are corrected for multiple testing
Group 1	Group 2	p-value*	corrected p-value**	Significance (p-value ≤ 0.01)
LUW1155 (WT)	LUW1179 (ΔdnaK)	1.056e-09	4.224e-09	significant
LUW1155 (WT)	LUW1180 (Δtig)	0.4643	1.8572	non-significant
LUW1155 (WT)	LUW1188 (ΔdnaK Δtig)	4.441e-16	1.7764e-15	significant
LUW1179 (ΔdnaK)	LUW1188 (ΔdnaK Δtig)	0.0001349	0.0005396	significant
